# Supplementary material for: Evaluation of Relationship between Serum Liver Enzymes and Hypertension: A Cross-Sectional Study Based on Data from Rafsanjan Cohort Study
Source: Int J Hypertens. 2022 Apr 14;2022:5062622. doi: 10.1155/2022/5062622 (PMC9023230; doi:10.1155/2022/5062622)
Supplement: Supplementary Materials — Additional file 1: eTable 1. Additional file 2: eTable 2. [file 5062622.f1.zip]

Archive with 2 entries (2 files):
- 5062622.f1/eTable 1.sup.doc
- 5062622.f1/eTable 2.sup.doc
